# Supplementary material for: A new marine gastrotrich from the State of São Paulo (Brazil), with a key to species of Pseudostomella (Gastrotricha, Thaumastodermatidae)
Source: Zookeys. 2012 Sep 26;(223):39–51. doi: 10.3897/zookeys.223.3975 (PMC3459026; doi:10.3897/zookeys.223.3975)
Supplement: XML Treatment for Pseudostomella dolichopoda [file zookeys.223.3975-treatment1.xml]

<!DOCTYPE tp:taxon-treatment
  PUBLIC "-//TaxonX//DTD Taxonomic Treatment Publishing DTD v0 20100105//EN" "tax-treatment-NSO.dtd">
<tp:taxon-treatment xmlns:tp="http://www.plazi.org/taxpub"><tp:treatment-meta><mixed-citation publication-type="journal"><person-group><name><surname>Todaro</surname><given-names>M. Antonio</given-names></name></person-group><article-title>A new marine gastrotrich from the State of São Paulo (Brazil), with a key to species of 
                    <italic>Pseudostomella</italic> (Gastrotricha, Thaumastodermatidae)
                </article-title><source>Zookeys</source><day>26</day><month>9</month><year>2012</year><volume>2012</volume><issue>223</issue><fpage>39</fpage><lpage>51</lpage><pub-id pub-id-type="doi">10.3897/zookeys.223.3975</pub-id></mixed-citation></tp:treatment-meta><tp:nomenclature><tp:taxon-name>
                            <tp:taxon-name-part taxon-name-part-type="genus">Pseudostomella</tp:taxon-name-part>
                            <tp:taxon-name-part taxon-name-part-type="species">dolichopoda</tp:taxon-name-part>
                        <object-id xmlns:xlink="http://www.w3.org/1999/xlink" xlink:type="simple">urn:lsid:zoobank.org:act:89445CF5-147A-4B27-A403-0DD50268E442</object-id>
								<object-id xmlns:xlink="http://www.w3.org/1999/xlink" xlink:type="simple">http://species-id.net/wiki/Pseudostomella_dolichopoda</object-id>
								</tp:taxon-name><tp:taxon-status xmlns:xlink="http://www.w3.org/1999/xlink" xlink:type="simple">sp. n.</tp:taxon-status><xref ref-type="fig" rid="F2">Figures 2</xref><xref ref-type="fig" rid="F3"/><xref ref-type="fig" rid="F4">–4</xref></tp:nomenclature><tp:treatment-sec sec-type="Type locality"><title>Type locality.</title><p>Brazil, State of São Paulo, Praia Grande of Ubatuba (<named-content xmlns:xlink="http://www.w3.org/1999/xlink" content-type="dwc:verbatimCoordinates" xlink:type="simple">23°23'04.4"S; 45°03'49.9"W</named-content>). At Mid-Water Mark, in fine (mean grain size, 0.160 mm ) moderately well sorted (sorting, 0.70 mm) siliceous sand, and at 1.5 m water depth in fine (mean grain size, 0.153 mm), moderately sorted (sorting, 0.54 mm), siliceous sand. Values of salinity, temperature and pH of the interstitial water at date of sampling 35.1 psu, 26.3° C and 7.92 respectively; from the same beach additional specimens were collected on 7 September 2003. Other location in the State - Ubatuba: praia Prumirim (<bold>sl</bold>=sublittoral) also in 2003, Ilha do Prumirim (2003, <bold>l</bold>=littoral), praia do Tenório (2003, <bold>sl</bold>); São Sebastio: praia de Guaecá (<bold>sl</bold>), praia de Santiago (<bold>sl</bold>), praia do Saí (<bold>l, sl</bold>), praia Preta e Conchas (<bold>sl</bold>); Ilhabela: praia de Castelhanos (<bold>sl</bold>) (see <xref ref-type="fig" rid="F1">Fig. 1</xref> and also <xref ref-type="bibr" rid="B29">Todaro and Rocha 2004</xref> for additional details on these localities).</p><fig id="F2" position="float" orientation="portrait"><label>Figure 2.</label><caption><p><italic><tp:taxon-name>Pseudostomella dolichopoda</tp:taxon-name></italic> sp. n. schematic drawing. Habitus as seen from the ventral side. <bold>CO</bold> caudal organ <bold>CP</bold> caudal pedicle <bold>DP</bold> dorsal papillae <bold>E</bold> egg <bold>FO</bold> frontal organ <bold>PhIJ</bold> pharyngeo-intestinal junction <bold>Pp</bold> pharyngeal pores <bold>T</bold> testicle <bold>TbA</bold> anterior adhesive tubes <bold>TbDL</bold> dorsolateral adhesive tubes <bold>TbL</bold> lateral adhesive tubes <bold>TbVL</bold> ventrolateral adhesive tubes <bold>VP</bold> ventral papillae.</p></caption><graphic xmlns:xlink="http://www.w3.org/1999/xlink" xlink:href="ZooKeys-223-039-g002.jpg" position="float" orientation="portrait" xlink:type="simple"/></fig></tp:treatment-sec><tp:treatment-sec sec-type="Type specimens"><title>Type specimens.</title><p>Holotype, the 358 μm long adult specimen shown in <xref ref-type="fig" rid="F3">Figure 3</xref>.</p><fig id="F3" position="float" orientation="portrait"><label>Figure 3.</label><caption><p><italic><tp:taxon-name>Pseudostomella dolichopoda</tp:taxon-name></italic> sp. n. DIC photomicrographs. <bold>A</bold> habitus <bold>B</bold> close-up of the anterior region, dorsal view <bold>C</bold> Close-up of the anterior region, ventral view.</p></caption><graphic xmlns:xlink="http://www.w3.org/1999/xlink" xlink:href="ZooKeys-223-039-g003.jpg" position="float" orientation="portrait" xlink:type="simple"/></fig><fig id="F4" position="float" orientation="portrait"><label>Figure 4.</label><caption><p><italic><tp:taxon-name>Pseudostomella dolichopoda</tp:taxon-name></italic> sp. n. SEM photomicrographs. <bold>A</bold> habitus, dorsal view <bold>B</bold> habitus, ventral view; <bold>C</bold> close-up of the anterior region, dorsal view <bold>D</bold> close-up of the anterior region, ventrolateral view <bold>E</bold> close-up of the posterior region, dorsal view <bold>F</bold> close-up of the posterior region, ventral view, arrow shows the two ventrolateral adhesive tubes borne from a common base.</p></caption><graphic xmlns:xlink="http://www.w3.org/1999/xlink" xlink:href="ZooKeys-223-039-g004.jpg" position="float" orientation="portrait" xlink:type="simple"/></fig></tp:treatment-sec><tp:treatment-sec sec-type="Material examined"><title>Material examined.</title><p>Fifteen adult specimens(including the holotype) collected by the author from different localities (see below); ten specimens were observed alive and are not longer extant, while five were prepared for SEM survey and are kept in the meiofauna collection of the author (Ref. n. 2002-BR-01-05).</p></tp:treatment-sec><tp:treatment-sec sec-type="Ecology"><title>Ecology.</title><p>Frequency of occurrence – common in sediment of the northern sites, usual in southern sites but occasional in locations facing the São Sebastião channel and on Ilhabela. Abundance - prevalent to numerous in sub-littoral sediment, scarce in littoral sediments where found.<!--PageBreak--></p></tp:treatment-sec><tp:treatment-sec sec-type="Diagnosis"><title>Diagnosis.</title><p>A <italic><tp:taxon-name>Pseudostomella</tp:taxon-name></italic> with an adult length to 425 μm; pharynx length to 90 μm, with pharyngeal pores at base. Pharyngeo-intestinal junction (PhIJ) at U32; body slender, with graceful lines and elongate, furcate caudum. Head with mid-sized fleshy preoral palps curving around forward; palps showing few sensory hairs and provided with 5 and 8 papillae on the dorsal and ventral border respectively. Sensory hair sparce but evenly spaced on the body, forming lateral columns from about U12.5 to U85; glands barely visible, asymmetrically scattered along most of the length of the body. Cuticular armature of small, delicate pentancres on whole dorsal and ventrolateral surface, except for a bare, roughly T-shaped area posterior to the palps. Adhesive tubes: <!--PageBreak-->TbA, 2 per side in a row U7.8; TbDL, 1 per side, robust, inserting on lateral margin of the posterior trunk region at U83.5; TbVL, 11 per side, 2 smaller ones in the anterior pharyngeal region, roughly at U16, 7 of slightly variable size, irregularly spaced in the intestinal region from U33.5 to U71.5, the remainder 2 originate from a common base at U76.2; TbP, 4 per side, 2 + 1 at the end of each foot of the furcated caudum and the other one flanking each foot medially. Ventral locomotor cilia: a continuous field of transverse rows covering sparsely the entire surface from U12 to U35; the field splits in the anterior intestinal region to form paired lateral tufts that extend onto the ano-genital area at U84. Reproductive system: testis on the right body side, caudal organ inverted pyriform, at U78; frontal organ bladder-like, at U74.5; maturing eggs mid-dorsally above the posterior half of the intestine.</p></tp:treatment-sec><tp:treatment-sec sec-type="Etymology"><title>Etymology.</title><p>The specific name alludes to the extraordinary length of the caudal pedicles (<italic>dólicos</italic> Gr., long, and <italic>poús</italic>, <italic>podos</italic> Gr., foot).</p></tp:treatment-sec><tp:treatment-sec sec-type="Description"><title>Description.</title><p>The description is mainly based on the adult specimen, 358 µm in total length, shown in <xref ref-type="fig" rid="F3">Figure 3</xref>. Body somewhat slender, little swollen in the posterior pharyngeal region and at the base of the 43 µm-long caudal pedicles. Pharynx 81 µm in length, measured from the ventral border of the oral opening to the pharyngeo-intestinal junction; pharyngeal pores near the base, at U29.5; pharyngeo-intestinal junction at U32; widths of neck\PhIJ\trunk\caudal base 30\29.5\40\31 µm at U15\U31\U51\U82, respectively. Head with well developed, fleshy preoral palps, incurving ventromedially; the dorsal border projecting just beyond the ventral. Sensory hairs and papillae occur on dorsal and ventral borders of the preoral palps; hairs are scattered on the dorsal, lateral and ventral surface of the palps; dorsally there are five papillae, nearly same in length (8–10 µm), symmetrically arranged along the inner border of the palps in a 2 + 1 + 2 pattern; ventrally, there are eight papillae, 5–8 µm in length, symmetrically arranged more centrally about the inner border of the palps in a 4 + 4 pattern; all papillae bearing one or two, short sensory hairs at their tip; other hairs form lateral columns that are evenly spaced from U12.5 to U85; individual hairs are 12–15 µm in length. Glands barely visible, variable in shape (oval to oblong) and size (4-8 µm in diameter), asymmetrically scattered along most of the length of the body.</p><p><italic>Cuticular armature</italic>. Small sized pentancres with delicate, curved grasping tines, as tall as wide (3 × 3 µm – 5 × 5 µm) on whole dorsal and ventrolateral surface, except for a bare, roughly T-shaped area posterior to the palps; posteriorly most ancres extend onto the caudum.</p><p><italic>Adhesive tubes</italic>. TbA, 2 per side (7-8 µm in length) in a row at U7.8; TbDL, 1 per side (15-18 µm in length), robust, inserting on the lateral margin of the posterior trunk region at U83.5; TbVL, 11 per side, 2 smaller ones (9-11 µm in length) in the anterior pharyngeal region, roughly at U16, 7 of slightly variable size and length (11-16 µm in length), irregularly spaced in the intestinal region from U33.5 to U71.5, the remainder 2, of unequal length (10 and 14 µm), originate from a common base at U76.2; TbP, 4 per side, 2 + 1 (5-6 µm in length) at the end of each foot of the furcated caudum and the other one (10 µm in length) flanking each foot medially.<!--PageBreak--></p><p><italic>Ventral locomotor cilia</italic>. A continuous field of transverse rows covering sparsely the entire surface from U12 to U35; the field splits in the anterior intestinal region to form paired lateral tufts that extend onto the ano-genital area at U84. Reproductive system: testis on the right body side, caudal organ inverted pyriform (11 × 22 µm), at U78; frontal organ bladder-like (9 µm in diameter), at U74.5; maturing eggs mid-dorsally above the posterior half of the intestine.</p><p><italic>Measurement and variability</italic>. Body length of 15 living specimens ranged from 340-425 µm (mean = 388 µm, SD = 25.4 µm) all of them were mature (i.e., showed at least the testicles filled with sperm). Strange enough all of the SEM prepared specimens resulted of smaller size (i.e., less then 300 µm) even though only specimens appearing larger under the dissecting microscope were selected for this scope; these measurements are well below the 5.5% length reduction allowed for fixed specimens (cf. <xref ref-type="bibr" rid="B1">Clausen 2004a</xref>). The adhesive tubes of the TbVL series showed some variability in number, depending on individuals, ranging 11-15; however, the one borne on a common base numbered invariably two per side. Three specimens, 415-425 µm in total body length, collected in September 2003 from praia do Tenório and praia Grande showed 3-4 tubes of “cirrata” type along each dorsolateral side of the trunk region; cirrata tubes where never observed in specimens collected during the 2002 campaign. The meaning of these differences is unknown.</p></tp:treatment-sec><tp:treatment-sec sec-type="Taxonomic affinities"><title>Taxonomic affinities.</title><p>Prior to the present study, the total number of <italic><tp:taxon-name>Pseudostomella</tp:taxon-name></italic> species known was 15 including one described by <xref ref-type="bibr" rid="B32">Valbonesi and Luporini (1984)</xref> but not formally named (cf. <xref ref-type="bibr" rid="B8">Hummon and Todaro 2010</xref>). Records come from a variety <!--PageBreak-->of locations including India and the Andaman Sea (e.g., <xref ref-type="bibr" rid="B15">Rao 1970</xref>, <xref ref-type="bibr" rid="B16">Rao 1993</xref>, <xref ref-type="bibr" rid="B14">Priyalakshmi et al. 2007</xref>); east Malaysia (<xref ref-type="bibr" rid="B17">Renaud-Mornant 1967</xref>); Somalia (<xref ref-type="bibr" rid="B32">Valbonesi and Loporini 1984</xref>); Portugal, Atlantic coast of France and north Sea (e.g., <xref ref-type="bibr" rid="B20">Swedmark 1956</xref>, <xref ref-type="bibr" rid="B2">Clausen 2004b</xref>, <xref ref-type="bibr" rid="B6">Hummon 2008</xref>); Mediterranean Sea (e.g., <xref ref-type="bibr" rid="B9">Hummon et al. 1993</xref>, <xref ref-type="bibr" rid="B28">Todaro et al. 2003</xref>); Atlantic and Gulf of Mexico coasts of the US (<xref ref-type="bibr" rid="B18">Ruppert 1970</xref>, <xref ref-type="bibr" rid="B24">Todaro et al. 1995</xref>); moreover, the recent addition of new taxa from Australia (<xref ref-type="bibr" rid="B5">Hochberg 2002</xref>), South Korea (<xref ref-type="bibr" rid="B12">Lee and Chang 2002</xref>) and South Africa (Todaro et al. 2011) testify the cosmopolitan distribution of the genus. By contrast, <italic><tp:taxon-name>Pseudostomella</tp:taxon-name></italic> species appear to have a relatively restricted geographic range, at least compared to the wide distribution or even the cosmopolitan nature of many other gastrotrichs (cf. <xref ref-type="bibr" rid="B25">Todaro et al. 1996</xref>, <xref ref-type="bibr" rid="B3">Curini-Galletti et al. 2012</xref>, <xref ref-type="bibr" rid="B10">Kanneby et al. 2012</xref>, <xref ref-type="bibr" rid="B11">Kieneke et al. 2012</xref>).</p><p><tp:taxon-name>Gastrotricha</tp:taxon-name> <tp:taxon-name>Thaumastodermatidae</tp:taxon-name>, including species of <italic><tp:taxon-name>Pseudostomella</tp:taxon-name></italic>, are characterized by peculiar cuticular armatures made up of sculptured plates, spines or a combination of both. Species of the genera <italic><tp:taxon-name>Acanthodasys</tp:taxon-name></italic>, <italic><tp:taxon-name>Pseudostomella</tp:taxon-name></italic>, <italic><tp:taxon-name>Tetranchyroderma</tp:taxon-name></italic> and <italic><tp:taxon-name>Thaumastoderma</tp:taxon-name></italic> bear peculiar pronged scales called ancres: uniancres, triacres, tetrancres and pentancres depending on number of prongs.</p><p><italic><tp:taxon-name>Acanthodasy</tp:taxon-name></italic> and <italic><tp:taxon-name>Thaumastoderma</tp:taxon-name></italic> species bear ancres of a single type only, uniancres and tetrancres respectively whereas <italic><tp:taxon-name>Pseudostomella</tp:taxon-name></italic> and <italic><tp:taxon-name>Tetranchyroderma</tp:taxon-name></italic> bear tri- tetra- or pentancres depending on species. In the latter two taxa the type of pronged cuticular armature has been regarded as the single most important taxonomic trait to classify species (e.g., <xref ref-type="bibr" rid="B22">Todaro 2002</xref>; <xref ref-type="bibr" rid="B12">Lee and Chang 2002</xref>, but see Todaro et al. 2011); consequently, within the genus <italic><tp:taxon-name>Pseudostomella</tp:taxon-name></italic> three basic species groups are envisioned based on type of pronged spines i.e., species characterized by triancres: <italic><tp:taxon-name>Pseudostomella faroensis</tp:taxon-name></italic> Clausen, 2004, <italic><tp:taxon-name>Pseudostomella klauserae</tp:taxon-name></italic> Hochberg, 2002, <italic><tp:taxon-name>Pseudostomella megapalpator</tp:taxon-name></italic> Hochberg, 2002, <italic><tp:taxon-name>Pseudostomella plumosa</tp:taxon-name></italic> Ruppert, 1970 and <italic><tp:taxon-name>Pseudostomella triancra</tp:taxon-name></italic> Hummon, 2011 (5 species). Forms that bear tetrancres: <italic><tp:taxon-name>Pseudostomella andamanica</tp:taxon-name></italic> Rao, 1993, <italic><tp:taxon-name>Pseudostomella indica</tp:taxon-name></italic> Rao, 1970, <italic><tp:taxon-name>Pseudostomella koreana</tp:taxon-name></italic> Lee &amp; Chang, 2002, <italic><tp:taxon-name>Pseudostomella longifurca</tp:taxon-name></italic> Lee &amp; Chang, 2002, <italic><tp:taxon-name>Pseudostomella malayica</tp:taxon-name></italic> Renaud-Mornant, 1967 and <italic><tp:taxon-name>Pseudostomella roscovita</tp:taxon-name></italic> Swedmark, 1956 (six species). Taxa that possess pentancres: <italic><tp:taxon-name>Pseudostomella cataphracta</tp:taxon-name></italic> Ruppert, 1970, <italic><tp:taxon-name>Pseudostomella cheraensis</tp:taxon-name></italic> Priyalakshmi, Menon &amp; Todaro, 2007, <italic><tp:taxon-name>Pseudostomella etrusca</tp:taxon-name></italic> Hummon, Todaro &amp; Tongiorgi, 1993, and <italic><tp:taxon-name>Pseudostomella</tp:taxon-name></italic> sp1 of <xref ref-type="bibr" rid="B32">Valbonesi and Luporini (1984)</xref> (four species).</p><p>Based on the type of ancres, the new species approaches the latter four taxa. However, <italic><tp:taxon-name>Pseudostomella cataphracta</tp:taxon-name></italic>, is unique in that it shows a group of four ventral adhesive tubes per side that is missing in the other species, while <italic><tp:taxon-name>Pseudostomella etrusca</tp:taxon-name></italic> is peculiar in thatit possesses a robust dorsal adhesive tubes inserted at base of each oral palp, a trait lacking in the other taxa. <italic><tp:taxon-name>Pseudostomella dolichopoda</tp:taxon-name></italic> sp. n. differs from <italic><tp:taxon-name>Pseudostomella cheraensis</tp:taxon-name></italic> mainly in virtue of its larger size (up 425 µm vs. up to 295 µm), presence of two adhesive tubes in the anterior pharyngeal region and on the presence of two adhesive tubes originated from a common base located in the posterior intestinal region; finally, <italic><tp:taxon-name>Pseudostomella dolichopoda</tp:taxon-name></italic> sp. n. differs from <italic><tp:taxon-name>Pseudostomella</tp:taxon-name></italic> sp1 because, among others, it has larger size (425 µm vs. 350 µm), possesses longer caudal pedicles (43 µm vs. 23 µm), bears two pairs of anterior adhesive tubes vs. a single pair present of Somali species, and because of the presence of the two adhesive tubes originate from a common base located in the posterior intestinal region.<!--PageBreak--></p></tp:treatment-sec><tp:treatment-sec sec-type="Taxonomic key"><title>Taxonomic key.</title><p><xref ref-type="bibr" rid="B5">Hochberg (2002)</xref> and <xref ref-type="bibr" rid="B12">Lee and Chang (2002)</xref> in describing their new taxa, two species each, provided useful taxonomic keys; however, because two species were omitted in their analyses (i.e., <italic><tp:taxon-name>Pseudostomella andamanica</tp:taxon-name></italic> Rao, 1993 omitted in Hoch<!--PageBreak-->berg, 2002 and <italic><tp:taxon-name>Pseudostomella</tp:taxon-name></italic> sp. 1 Valbonesi &amp; Luporini, 1984 omitted in Chang and Lee 2002) and other taxa have been described in the meanwhile (see above), a revised key seems necessary. The key will hopefully prove useful not only to gastrotrich specialists but also to marine ecologists who find these peculiar metazoans in the course of research on interstitial meiobenthos.</p><table-wrap content-type="key" position="anchor" orientation="portrait"><table><tbody><tr><td rowspan="1" colspan="1">1</td><td rowspan="1" colspan="1">Cuticular armature of triancres</td><td rowspan="1" colspan="1">2</td></tr><tr><td rowspan="1" colspan="1">–</td><td rowspan="1" colspan="1">other</td><td rowspan="1" colspan="1">6</td></tr><tr><td rowspan="1" colspan="1">2</td><td rowspan="1" colspan="1">Five dorsal papillae on the prebuccal apparatus</td><td rowspan="1" colspan="1">3</td></tr><tr><td rowspan="1" colspan="1">–</td><td rowspan="1" colspan="1">seven dorsal papillae on the prebuccal apparatus</td><td rowspan="1" colspan="1">4</td></tr><tr><td rowspan="1" colspan="1">3</td><td rowspan="1" colspan="1">Four TbA per side; foot-like TbV present (3 tubes per side)</td><td rowspan="1" colspan="1"><italic><tp:taxon-name>Pseudostomella megapalpator</tp:taxon-name></italic> Hochberg, 2002</td></tr><tr><td rowspan="1" colspan="1">–</td><td rowspan="1" colspan="1">five TbA per side; foot-like TbV absent</td><td rowspan="1" colspan="1"><italic><tp:taxon-name>Pseudostomella klauserae</tp:taxon-name></italic> Hochberg, 2002</td></tr><tr><td rowspan="1" colspan="1">4</td><td rowspan="1" colspan="1">Scales of a triancre arise from a common, forked shaft</td><td rowspan="1" colspan="1"><italic><tp:taxon-name>Pseudostomella plumosa</tp:taxon-name></italic> Ruppert, 1970</td></tr><tr><td rowspan="1" colspan="1">–</td><td rowspan="1" colspan="1">each scale shaft arises independently from the base</td><td rowspan="1" colspan="1">5</td></tr><tr><td rowspan="1" colspan="1">5</td><td rowspan="1" colspan="1">Scales of triancres foliate (=scaled triancres</td><td rowspan="1" colspan="1"><italic><tp:taxon-name>Pseudostomella faroensis</tp:taxon-name></italic> Clausen, 2004</td></tr><tr><td rowspan="1" colspan="1">–</td><td rowspan="1" colspan="1">scales of triancres needle-like</td><td rowspan="1" colspan="1"><italic><tp:taxon-name>Pseudostomella triancra</tp:taxon-name></italic> Hummon, 2008</td></tr><tr><td rowspan="1" colspan="1">6</td><td rowspan="1" colspan="1">Cuticular armature of tetrancres</td><td rowspan="1" colspan="1">7</td></tr><tr><td rowspan="1" colspan="1">–</td><td rowspan="1" colspan="1">cuticular armature of pentancres</td><td rowspan="1" colspan="1">12</td></tr><tr><td rowspan="1" colspan="1">7</td><td rowspan="1" colspan="1">Five dorsal papillae on the prebuccal apparatus</td><td rowspan="1" colspan="1">8</td></tr><tr><td rowspan="1" colspan="1">–</td><td rowspan="1" colspan="1">seven dorsal papillae on the prebuccal apparatus</td><td rowspan="1" colspan="1">9</td></tr><tr><td rowspan="1" colspan="1">8</td><td rowspan="1" colspan="1">Five TbA per side; pedicles of 7 tubes (0:3:4); copulatory organ pyriform; bare area on the dorsal side, posterior to the prebuccal apparatus present</td><td rowspan="1" colspan="1"><italic><tp:taxon-name>Pseudostomella longifurca</tp:taxon-name></italic> Chang &amp; Lee, 2002</td></tr><tr><td rowspan="1" colspan="1">–</td><td rowspan="1" colspan="1">two TbA per side; pedicles of 5 tubes (1:3:1); bare area absent</td><td rowspan="1" colspan="1"><italic><tp:taxon-name>Pseudostomella indica</tp:taxon-name></italic> Rao, 1970</td></tr><tr><td rowspan="1" colspan="1">9</td><td rowspan="1" colspan="1">copulatory organ tube-like</td><td rowspan="1" colspan="1"><italic><tp:taxon-name>Pseudostomella koreana</tp:taxon-name></italic> Chang &amp; Lee, 2002</td></tr><tr><td rowspan="1" colspan="1">–</td><td rowspan="1" colspan="1">copulatory organ pyriform</td><td rowspan="1" colspan="1">10</td></tr><tr><td rowspan="1" colspan="1">10</td><td rowspan="1" colspan="1">Bare area on the dorsal side, posterior to the prebuccal apparatus present</td><td rowspan="1" colspan="1"><italic><tp:taxon-name>Pseudostomella roscovita</tp:taxon-name></italic> Swedmark, 1956</td></tr><tr><td rowspan="1" colspan="1">–</td><td rowspan="1" colspan="1">Bare area absent</td><td rowspan="1" colspan="1">11</td></tr><tr><td rowspan="1" colspan="1">11</td><td rowspan="1" colspan="1">TbL, 3 pairs; body short (about 200 µm in lenght)</td><td rowspan="1" colspan="1"><italic><tp:taxon-name>Pseudostomella malayica</tp:taxon-name></italic> Renaud-Mornant, 1967</td></tr><tr><td rowspan="1" colspan="1">–</td><td rowspan="1" colspan="1">TbL, 8 pairs; body elongate (about 500 µm in length)</td><td rowspan="1" colspan="1"><italic><tp:taxon-name>Pseudostomella andamanica</tp:taxon-name></italic> Rao, 1993</td></tr><tr><td rowspan="1" colspan="1">12</td><td rowspan="1" colspan="1">Five dorsal papillae</td><td rowspan="1" colspan="1">13</td></tr><tr><td rowspan="1" colspan="1">–</td><td rowspan="1" colspan="1">seven dorsal papillae; 3 TbA per side; pedicles of 5 tubes (1:3:1) each; foot-like TbV present (4 tubes per side)</td><td rowspan="1" colspan="1"><italic><tp:taxon-name>Pseudostomella cataphracta</tp:taxon-name></italic> Ruppert, 1970</td></tr><tr><td rowspan="1" colspan="1">13</td><td rowspan="1" colspan="1">Four TbA; single dorsal tube protruding from base of preoral palps present</td><td rowspan="1" colspan="1"><italic><tp:taxon-name>Pseudostomella etrusca</tp:taxon-name></italic> Hummon, Todaro &amp; Tongiorgi, 1993</td></tr><tr><td rowspan="1" colspan="1">–</td><td rowspan="1" colspan="1">Two TbA; dorsal tube absent</td><td rowspan="1" colspan="1">14<!--PageBreak--></td></tr><tr><td rowspan="1" colspan="1">14</td><td rowspan="1" colspan="1">Adhesive tubes along the pharyngeal region absent</td><td rowspan="1" colspan="1"><italic><tp:taxon-name>Pseudostomella cheraensis</tp:taxon-name></italic> Priyalakshmi, Menon &amp; Todaro, 2007</td></tr><tr><td rowspan="1" colspan="1">–</td><td rowspan="1" colspan="1">Adhesive tubes along the pharyngeal region present</td><td rowspan="1" colspan="1">15</td></tr><tr><td rowspan="1" colspan="1">15</td><td rowspan="1" colspan="1">Single pair of adhesive tubes along the pharyngeal region; dorsal cuticular covering complete..</td><td rowspan="1" colspan="1"><italic><tp:taxon-name>Pseudostomella</tp:taxon-name></italic> sp.1 [Valbonesi &amp; Luporini, 1984]</td></tr><tr><td rowspan="1" colspan="1">–</td><td rowspan="1" colspan="1">Two pairs of adhesive tubes along the pharyngeal region; presence of a bare area on the dorsal side, posterior to the prebuccal apparatus</td><td rowspan="1" colspan="1"><italic><tp:taxon-name>Pseudostomella dolichopoda</tp:taxon-name></italic> sp. n.</td></tr></tbody></table></table-wrap></tp:treatment-sec><tp:treatment-sec><!--Section generated to contain objects referenced in tp:taxon-treatment.--><fig id="F1" position="float" orientation="portrait"><label>Figure 1.</label><caption><p>Localities along the cost of the State of São Paulo (Brazil) where <italic><tp:taxon-name>Pseudostomella dolichopoda</tp:taxon-name></italic> sp. n. was found. <bold>1</bold> praia Grande <bold>2</bold> praia Prumirim <bold>3</bold> Ilha do Prumirim <bold>4</bold> praia do Tenório (Ubatuba district) <bold>5</bold> praia de Guaecá <bold>6</bold> praia de Santiago <bold>7</bold> praia do Saí <bold>8</bold> praia Preta e Conchas(São Sebastião district) <bold>9</bold> praia de Castelhanos (Ilhabela island). For geographic coordinates and characteristics of the microhabitat see <xref ref-type="bibr" rid="B29">Todaro and Rocha (2004)</xref>.</p></caption><graphic xmlns:xlink="http://www.w3.org/1999/xlink" xlink:href="ZooKeys-223-039-g001.jpg" position="float" orientation="portrait" xlink:type="simple"/></fig></tp:treatment-sec><ref-list><ref id="B29"><mixed-citation xmlns:xlink="http://www.w3.org/1999/xlink" xlink:type="simple"><person-group><name name-style="western"><surname>Todaro</surname><given-names>MA</given-names></name><name name-style="western"><surname>Rocha</surname><given-names>CEF</given-names></name></person-group> (<year>2004</year>)<article-title> Diversity and distribution of marine Gastrotricha along the northern beaches of the State of São Paulo (Brazil), with description of a new species of <italic>Macrodasys</italic> (Macrodasyida, Macrodasyidae).</article-title><source>Journal of Natural History </source><volume>38</volume>: <fpage>1605</fpage>-<lpage>1634</lpage> doi: <ext-link ext-link-type="uri" xlink:href="http://dx.doi.org/10.1080/0022293031000156169" xlink:type="simple">10.1080/0022293031000156169</ext-link></mixed-citation></ref><ref id="B1"><mixed-citation xmlns:xlink="http://www.w3.org/1999/xlink" xlink:type="simple"><person-group><name name-style="western"><surname>Clausen</surname><given-names>C</given-names></name></person-group> (<year>2004a</year>)<article-title> A new species of <italic>Acanthodasys</italic> (Gastrotricha: Thaumastodermatidae) from the west coast of Norway.</article-title><source>Sarsia </source><volume>89</volume>: <fpage>137</fpage>-<lpage>141</lpage> doi: <ext-link ext-link-type="uri" xlink:href="http://dx.doi.org/10.1080/00364820410004972" xlink:type="simple">10.1080/00364820410004972</ext-link></mixed-citation></ref><ref id="B32"><mixed-citation xmlns:xlink="http://www.w3.org/1999/xlink" xlink:type="simple"><person-group><name name-style="western"><surname>Valbonesi</surname><given-names>A</given-names></name><name name-style="western"><surname>Luporini</surname><given-names>P</given-names></name></person-group> (<year>1984</year>)<article-title> Researches on the coast of Somalia. Gastrotricha Macrodasyoidea. Monitore Zoologico Italiano (Supplemento).</article-title><volume>1</volume>: <fpage>1</fpage>-<lpage>34</lpage>.</mixed-citation></ref><ref id="B8"><mixed-citation xmlns:xlink="http://www.w3.org/1999/xlink" xlink:type="simple"><person-group><name name-style="western"><surname>Hummon</surname><given-names>WD</given-names></name><name name-style="western"><surname>Todaro</surname><given-names>MA</given-names></name></person-group> (<year>2010</year>)<article-title> Analytic taxonomy and notes on marine, brackish-water and estuarine Gastrotricha.</article-title><source>Zootaxa </source><volume>2392</volume>: <fpage>1</fpage>-<lpage>32</lpage>.</mixed-citation></ref><ref id="B15"><mixed-citation xmlns:xlink="http://www.w3.org/1999/xlink" xlink:type="simple"><person-group><name name-style="western"><surname>Rao</surname><given-names>GC</given-names></name></person-group> (<year>1970</year>)<article-title> Three new interstitial gastrotrichs from Andhra coast, India.</article-title><source>Cahiers de Biologie Marine </source><volume>11</volume>: <fpage>109</fpage>-<lpage>120</lpage>.</mixed-citation></ref><ref id="B16"><mixed-citation xmlns:xlink="http://www.w3.org/1999/xlink" xlink:type="simple"><person-group><name name-style="western"><surname>Rao</surname><given-names>GC</given-names></name></person-group> (<year>1993</year>)<article-title> Littoral meiofauna of little Andaman.</article-title><source>Records of the Zoological Survey of India </source><volume>155</volume>: <fpage>1</fpage>-<lpage>120</lpage>.</mixed-citation></ref><ref id="B14"><mixed-citation xmlns:xlink="http://www.w3.org/1999/xlink" xlink:type="simple"><person-group><name name-style="western"><surname>Priyalakshmi</surname><given-names>G</given-names></name><name name-style="western"><surname>Menon</surname><given-names>NR</given-names></name><name name-style="western"><surname>Todaro</surname><given-names>MA</given-names></name></person-group> (<year>2007</year>)<article-title> A new species of <italic>Pseudostomella</italic> (Gastrotricha: Macrodasyida:Thaumastodermatidae) from a sandy beach of Kerala, India.</article-title><source>Zootaxa </source><volume>1616</volume>: <fpage>61</fpage>-<lpage>68</lpage>.</mixed-citation></ref><ref id="B17"><mixed-citation xmlns:xlink="http://www.w3.org/1999/xlink" xlink:type="simple"><person-group><name name-style="western"><surname>Renaud-Mornant</surname><given-names>J</given-names></name></person-group> (<year>1967</year>)<article-title> <italic>Pseudostomella malayica</italic> n.sp., gastrotriche nouveau de la côte orientale de Malaisie. Bulletin du Muséum National de Histoire Naturelle (Paris).</article-title><volume>39</volume>: <fpage>209</fpage>-<lpage>212</lpage>.</mixed-citation></ref><ref id="B20"><mixed-citation xmlns:xlink="http://www.w3.org/1999/xlink" xlink:type="simple"><person-group><name name-style="western"><surname>Swedmark</surname><given-names>B</given-names></name></person-group> (<year>1956</year>)<article-title> Nouveaux gastrotriches macrodasyoides de la region de Roscoff.</article-title><source>Archives de Zoologie Experimentale and Generale </source><volume>94</volume>: <fpage>43</fpage>-<lpage>57</lpage>.</mixed-citation></ref><ref id="B2"><mixed-citation xmlns:xlink="http://www.w3.org/1999/xlink" xlink:type="simple"><person-group><name name-style="western"><surname>Clausen</surname><given-names>C</given-names></name></person-group> (<year>2004b</year>)<article-title> Gastrotricha from the Faroe Bank.</article-title><source>Sarsia </source><volume>89</volume>: <fpage>423</fpage>-<lpage>458</lpage> doi: <ext-link ext-link-type="uri" xlink:href="http://dx.doi.org/10.1080/00364820410002677" xlink:type="simple">10.1080/00364820410002677</ext-link></mixed-citation></ref><ref id="B6"><mixed-citation xmlns:xlink="http://www.w3.org/1999/xlink" xlink:type="simple"><person-group><name name-style="western"><surname>Hummon</surname><given-names>WD</given-names></name></person-group> (<year>2008</year>)<article-title> Gastrotricha of the North Atlantic Ocean: 1. Twenty four new and two redescribed species of Macrodasyida.</article-title><source>Meiofauna Marina </source><volume>16</volume>: <fpage>117</fpage>-<lpage>174</lpage>.</mixed-citation></ref><ref id="B9"><mixed-citation xmlns:xlink="http://www.w3.org/1999/xlink" xlink:type="simple"><!--PageBreak--><person-group><name name-style="western"><surname>Hummon</surname><given-names>WD</given-names></name><name name-style="western"><surname>Todaro</surname><given-names>MA</given-names></name><name name-style="western"><surname>Tongiorgi</surname><given-names>P</given-names></name></person-group> (<year>1993</year>)<article-title> Italian marine Gastrotricha: II. One new genus and ten new species of Macrodasyida.</article-title><source>Bollettino di Zoologia </source><volume>60</volume>: <fpage>109</fpage>-<lpage>127</lpage> doi: <ext-link ext-link-type="uri" xlink:href="http://dx.doi.org/10.1080/11250009309355798" xlink:type="simple">10.1080/11250009309355798</ext-link></mixed-citation></ref><ref id="B28"><mixed-citation xmlns:xlink="http://www.w3.org/1999/xlink" xlink:type="simple"><person-group><name name-style="western"><surname>Todaro</surname><given-names>MA</given-names></name><name name-style="western"><surname>Matinato</surname><given-names>L</given-names></name><name name-style="western"><surname>Balsamo</surname><given-names>M</given-names></name><name name-style="western"><surname>Tongiorgi</surname><given-names>P</given-names></name></person-group> (<year>2003</year>)<article-title> Faunistics and zoogeographical overview of the Mediterranean and Black Sea marine Gastrotricha.</article-title><source>Biogeographia </source><volume>24</volume>: <fpage>131</fpage>-<lpage>160</lpage>.</mixed-citation></ref><ref id="B18"><mixed-citation xmlns:xlink="http://www.w3.org/1999/xlink" xlink:type="simple"><person-group><name name-style="western"><surname>Ruppert</surname><given-names>EE</given-names></name></person-group> (<year>1970</year>)<article-title> On <italic>Pseudostomella</italic> Swedmark 1956 with descriptions of <italic>P. plumosa</italic> nov. spec., <italic>P. cataphracta</italic> nov. spec. and a form of <italic>P. roscovita</italic> Swedmark 1956 from the west Atlantic coast.</article-title><source>Cahiers de Biologie Marine </source><volume>11</volume>: <fpage>121</fpage>-<lpage>143</lpage>.</mixed-citation></ref><ref id="B24"><mixed-citation xmlns:xlink="http://www.w3.org/1999/xlink" xlink:type="simple"><person-group><name name-style="western"><surname>Todaro</surname><given-names>MA</given-names></name><name name-style="western"><surname>Fleeger</surname><given-names>JW</given-names></name><name name-style="western"><surname>Hummon</surname><given-names>WD</given-names></name></person-group> (<year>1995</year>)<article-title> Marine gastrotrichs from the sand beaches of the northern Gulf of Mexico: species list and distribution.</article-title><source>Hydrobiologia </source><volume>310</volume>: <fpage>107</fpage>-<lpage>117</lpage> doi: <ext-link ext-link-type="uri" xlink:href="http://dx.doi.org/10.1007/BF00015529" xlink:type="simple">10.1007/BF00015529</ext-link></mixed-citation></ref><ref id="B5"><mixed-citation xmlns:xlink="http://www.w3.org/1999/xlink" xlink:type="simple"><person-group><name name-style="western"><surname>Hochberg</surname><given-names>R</given-names></name></person-group> (<year>2002</year>)<article-title> Two new species of <italic>Pseudostomella</italic> (Gastrotricha: Macrodasyida) with scaled triancres from the east coast of Australia.</article-title><source>New Zealand Journal of Marine and Freshwater Research </source><volume>36</volume>: <fpage>571</fpage>-<lpage>579</lpage> doi<bold>:</bold> 10.1080/00288330.2002.9517113</mixed-citation></ref><ref id="B12"><mixed-citation xmlns:xlink="http://www.w3.org/1999/xlink" xlink:type="simple"><person-group><name name-style="western"><surname>Lee</surname><given-names>JM</given-names></name><name name-style="western"><surname>Chang</surname><given-names>CY</given-names></name></person-group> (<year>2002</year>)<article-title> <italic>Pseudostomella</italic> gastrotrichs (Macrodasyida, Thaumastodermatidae), form South Korea, with a brief review of the genus.</article-title><source>Korean Journal of Biological Sciences </source><volume>6</volume>: <fpage>207</fpage>-<lpage>312</lpage> doi<bold>:</bold>10.1080/12265071.2002.9647653</mixed-citation></ref><ref id="B25"><mixed-citation xmlns:xlink="http://www.w3.org/1999/xlink" xlink:type="simple"><person-group><name name-style="western"><surname>Todaro</surname><given-names>MA</given-names></name><name name-style="western"><surname>Fleeger</surname><given-names>JW</given-names></name><name name-style="western"><surname>Hu</surname><given-names>YP</given-names></name><name name-style="western"><surname>Hrincevich</surname><given-names>AW</given-names></name><name name-style="western"><surname>Foltz</surname><given-names>DW</given-names></name></person-group> (<year>1996</year>)<article-title> Are meiofauna species cosmopolitan? Morphological and molecular analysis of <italic>Xenotrichula intermedia</italic> (Gastrotricha: Chaetonotida).</article-title><source>Marine Biology </source><volume>125</volume>: <fpage>735</fpage>-<lpage>742</lpage> doi: <ext-link ext-link-type="uri" xlink:href="http://dx.doi.org/10.1007/BF00349256" xlink:type="simple">10.1007/BF00349256</ext-link></mixed-citation></ref><ref id="B3"><mixed-citation xmlns:xlink="http://www.w3.org/1999/xlink" xlink:type="simple"><person-group><name name-style="western"><surname>Curini-Galletti</surname><given-names>M</given-names></name><name name-style="western"><surname>Artois</surname><given-names>T</given-names></name><name name-style="western"><surname>Delogu</surname><given-names>V</given-names></name><name name-style="western"><surname>De Smet</surname><given-names>WH</given-names></name><name name-style="western"><surname>Fontaneto</surname><given-names>D</given-names></name><name name-style="western"><surname>Jondelius</surname><given-names>U</given-names></name><name name-style="western"><surname>Leasi</surname><given-names>F</given-names></name><name name-style="western"><surname>Martinez</surname><given-names>A</given-names></name><name name-style="western"><surname>Meyer-Wachsmuth</surname><given-names>I</given-names></name><name name-style="western"><surname>Nilsson</surname><given-names>KS</given-names></name><name name-style="western"><surname>Tongiorgi</surname><given-names>P</given-names></name><name name-style="western"><surname>Worsaae</surname><given-names>K</given-names></name><name name-style="western"><surname>Todaro</surname><given-names>M</given-names></name></person-group> (<year>2012</year>)<source> Patterns of Diversity in Soft-Bodied Meiofauna: Dispersal Ability and Body Size Matter. PLoS ONE 7: e33801 </source>doi: <ext-link ext-link-type="uri" xlink:href="http://dx.doi.org/10.1371/journal.pone.0033801" xlink:type="simple">10.1371/journal.pone.0033801</ext-link></mixed-citation></ref><ref id="B10"><mixed-citation xmlns:xlink="http://www.w3.org/1999/xlink" xlink:type="simple"><person-group><name name-style="western"><surname>Kanneby</surname><given-names>T</given-names></name><name name-style="western"><surname>Todaro</surname><given-names>MA</given-names></name><name name-style="western"><surname>Jondelius</surname><given-names>U</given-names></name></person-group> (<year>2012</year>)<article-title> A phylogenetic approach to species delimitation in freshwater Gastrotricha from Sweden.</article-title><source>Hydrobiologia </source><volume>683</volume>: <fpage>185</fpage>-<lpage>202</lpage> doi: <ext-link ext-link-type="uri" xlink:href="http://dx.doi.org/10.1007/s10750-011-0956-1" xlink:type="simple">10.1007/s10750-011-0956-1</ext-link></mixed-citation></ref><ref id="B11"><mixed-citation xmlns:xlink="http://www.w3.org/1999/xlink" xlink:type="simple"><person-group><name name-style="western"><surname>Kieneke</surname><given-names>A</given-names></name><name name-style="western"><surname>Martinez Arbizu</surname><given-names>P</given-names></name><name name-style="western"><surname>Fontaneto</surname><given-names>D</given-names></name></person-group> (<year>2012</year>)<article-title> Spatially structured populations with a low level of cryptic diversity in European marine Gastrotricha.</article-title><source>Molecular Ecology </source><volume>21</volume>: <fpage>1239</fpage>-<lpage>1254</lpage> doi: <ext-link ext-link-type="uri" xlink:href="http://dx.doi.org/10.1111/j.1365-294X.2011.05421.x" xlink:type="simple">10.1111/j.1365-294X.2011.05421.x</ext-link></mixed-citation></ref><ref id="B22"><mixed-citation xmlns:xlink="http://www.w3.org/1999/xlink" xlink:type="simple"><person-group><name name-style="western"><surname>Todaro</surname><given-names>MA</given-names></name></person-group> (<year>2002</year>)<article-title> An interesting new gastrotrich from littoral meiobenthos (Long Beach Island, USA), with a key to species of <italic>Tetranchyroderma</italic> (Gastrotricha : Macrodasyida).</article-title><source>Journal of the Marine Biological Association of the United Kingdom </source><volume>82</volume>: <fpage>555</fpage>-<lpage>563</lpage> doi: <ext-link ext-link-type="uri" xlink:href="http://dx.doi.org/10.1017/S0025315402005878" xlink:type="simple">10.1017/S0025315402005878</ext-link></mixed-citation></ref></ref-list></tp:taxon-treatment>
